# Supplementary material for: Novel ABC Transporter Associated with Fluconazole Resistance in Aging of Cryptococcus neoformans
Source: J Fungi (Basel). 2022 Jun 28;8(7):677. doi: 10.3390/jof8070677 (PMC9320417; doi:10.3390/jof8070677)
Supplement: Supplementary file 1 [file jof-08-00677-s001.zip]

Archive with 1 entries (1 files):
- jof-1789346-supplementary.pdf
